# Supplementary material for: Assessment of RV systolic function by tissue motion annular displacement in healthy cats
Source: Vet Res Commun. 2026 Apr 17;50(4):272. doi: 10.1007/s11259-026-11201-8 (PMC13090251; doi:10.1007/s11259-026-11201-8)
Supplement: Supplementary file 1 — Supplementary Material 1 [file 11259_2026_11201_MOESM1_ESM.xlsx]

## Sheet: Figure
Figure (Supplementary) Speckle tracking techniques applied to evaluate right ventricle (RV) systolic function in healthy cats. A) Longitudinal strain free wall (LSt fw), demonstrating the deformation rates of the RV free wall's basal, middle, and apical segments. B) Tissue motion annular displacement, the operator must identify three points: latera and septal annulus of the tricuspid valve and re…

## Sheet: Correlations
Table (Supplementary) Correlations and p-value (R, P*) between TMAD and the functional and structural echocardiographic variables of the RV.
	P1 (mm)		P2 (mm)		MP (mm)		MP (%)		MP (mm/m2)		MP (mm/kg)
	R	P*	R	P*	R	P*	R	P*	R	P*	R	P*
Functional variables
TAPSE	0,3412	0,0108	0,2365	0,0821	0,2872	0,0335	0,3737	0,0049	0,0480	0,7302	-0,0199	0,8864
FAC%	0,0383	0,7815	-0,0139	0,9196	0,0089	0,9485	0,1188	0,3875	-0,0107	0,9381	0,0623	0,6513
LSt fw	-0,0250	0,8549	-0,1018	0,4555	-0,0767	0,5741	0,1083	0,4271	-0,0452	0,7431	-0,0764	0,5791
S’	0,3491	0,0218	0,4211	0,0049	0,3148	0,0397	0,2452	0,1161	0,2741	0,0753	0,2134	0,1694
Structural variables
Basal diameter mm(d)	0,3891	0,0030	0,1289	0,3439	0,2778	0,0381	0,2052	0,1292	0,0288	0,8345	-0,0360	0,7940
Mean diameter mm (d)	0,3190	0,0166	0,0140	0,9182	0,1856	0,1707	0,1846	0,1731	-0,0336	0,8074	-0,0690	0,6167
Length mm (d)	0,3695	0,0051	0,3729	0,0046	0,3875	0,0032	0,1753	0,1963	0,0665	0,6294	-0,0610	0,6580
Basal diameter mm (s)	0,3709	0,0053	0,3221	0,0165	0,4181	0,0015	0,0696	0,6134	0,0597	0,6652	-0,1273	0,3544
Mean diameter mm (s)	0,4196	0,0014	0,2122	0,1199	0,3947	0,0029	0,1699	0,2150	0,1310	0,3405	-0,0396	0,7739
Length mm (s)	0,2464	0,0697	0,1746	0,2024	0,2702	0,0461	0,0328	0,8121	-0,0295	0,8309	-0,1441	0,2937
P1: point of lateral tricuspid annulus; P2: point of septal tricuspid annulus; P*: p-value; R: correlation; MP: displacement of a virtual midpoint between the two tricuspid valve ROI and the right ventricle apex; LSt fw: longitudinal strain of the right ventricle free wall; TAPSE: tricuspid annular plane systolic excursion; FAC %: fractional area change percentage; S’: systolic myocardial velocit…
